# Supplementary material for: High-Throughput Sequencing and Metabolomics Reveal Differences in Bacterial Diversity and Metabolites Between Red and White Sufu
Source: Front Microbiol. 2020 Apr 22;11:758. doi: 10.3389/fmicb.2020.00758 (PMC7188790; doi:10.3389/fmicb.2020.00758)
Supplement: TABLE S1 — Characteristics of the physicochemical parameters of sufu. [file Table_1.XLSX]

## Sheet: Sheet1
Table S1. Characteristics of physiochemical parameters of sufu*.
Samples	Types	Production area	pH	NaCl (%)	Total acidity (%）	Amino acid nitrogen (%）	Bacteria
							(log CFU/g)
RHB1	Red	Beijing	5.18 ± 0.01	8.24 ± 0.15	1.25 ± 0.09	0.45 ± 0.03	6.00 ± 0.02
RHB2	Red	Beijing	5.96 ± 0.01	7.52 ± 1.02	0.99 ± 0.03	0.61 ± 0.02	6.48 ± 0.01
RHB3	Red	Zhejiang	5.94 ± 0.03	9.07 ± 0.64	0.86 ± 0.01	0.52 ± 0.06	6.71 ± 0.02
RHN1	Red	Guangdong	5.69 ± 0.02	9.62 ± 0.29	0.65 ± 0.03	0.52 ± 0.01	3.54 ± 0.01
RHD2	Red	Zhejiang	6.89 ± 0.03	7.82 ± 0.23	0.42 ± 0.03	0.62 ± 0.05	4.77 ± 0.02
RHD3	Red	Jiangsu	5.46 ± 0.01	7.25 ± 1.01	0.85± 0.04	0.42 ± 0.03	4.58 ± 0.12
RHD4	Red	Shanghai	5.41 ± 0.01	7.59 ± 0.03	1.11 ± 0.03	0.56 ± 0.03	3.34 ± 0.10
RDB2	Red	Jilin	6.13 ± 0.02	7.46 ± 0.08	1.0 6± 0.04	0.99 ± 0.02	7.00 ± 0.02
WHN2	White	Guangdong	6.87 ± 0.03	7.88 ± 1.00	0.35 ± 0.01	0.69 ± 0.07	4.15 ± 0.09
WXN1	White	Guizhou	6.82 ± 0.02	6.92 ± 0.09	0.58 ± 0.03	1.12 ± 0.05	5.08 ± 0.07
WHZ1	White	Hunan	4.88 ± 0.03	7.95 ± 0.15	1.28 ± 0.15	0.61 ± 0.01	7.15 ± 0.02
WHZ2	White	Hunan	6.15 ± 0.01	8.59 ± 0.27	1.07 ± 0.10	1.36 ± 0.04	3.40 ± 0.01
WHZ4	White	Jiangxi	5.93 ± 0.03	13.31 ± 0.89	1.07 ± 0.03	0.97 ± 0.02	4.70 ± 0.06
WXN2	White	Sichuan	6.78 ± 0.03	8.79 ± 0.41	0.56 ± 0.02	0.88 ± 0.06	5.26 ± 0.15
WXN3	White	Sichuan	5.34 ± 0.01	10.21 ± 0.13	1.3 ± 0.19	1.06 ± 0.01	4.90 ± 0.04
WXN6	White	Yunnan	6.53 ± 0.01	9.69 ± 0.02	0.92 ± 0.05	1.34 ± 0.09	4.63 ± 0.03
* Chemical characteristics are represented as mean ± SD, obtained across triplicate measurements.
