# Supplementary material for: High-Throughput Sequencing and Metabolomics Reveal Differences in Bacterial Diversity and Metabolites Between Red and White Sufu
Source: Front Microbiol. 2020 Apr 22;11:758. doi: 10.3389/fmicb.2020.00758 (PMC7188790; doi:10.3389/fmicb.2020.00758)
Supplement: TABLE S2 — Characteristics of volatile favor compounds (VFCs) in RS and WS. [file Table_2.XLS]

## Sheet: Sheet1
Table S2 Characteristics of VFCs of different sufu.
VCFs	RT	RHB1	RHB2	RHB3	RHD2	RHD3	RHD4	RDB1	RDB2	WHN2	WXN1	WHZ1	WHZ2	WHZ4	WXN2	WXN3	WXN6
Esters(44)
Methyl acetate	2.528	ND	ND	ND	ND	ND	ND	ND	ND	ND	ND	0.34 ± 0.01	0.09 ± 0.01	0.1 ± 0.02	ND	0.65 ± 0.05	0.21 ± 0.01
Ethyl acetate	3.349	3.61 ± 0.25	4.22 ± 0.26	4.9 ± 0.15	4.67 ± 0.36	ND	6.89 ± 0.54	4.94 ± 0.11	4.32 ± 0.73	8.48 ± 0.12	1.61 ± 0.10	ND	ND	ND	5.23 ± 0.91	ND	ND
Ethyl propionate	5.333	0.07 ± 0.01	2.82 ± 0.11	4.93 ± 0.09	0.03 ± 0.00	0.11 ± 0.02	0.11 ± 0.03	0.05 ± 0.01	0.07 ± 0.01	0.26 ± 0.01	ND	ND	ND	0.3 ± 0.02	0.05 ± 0.01	0.33 ± 0.02	0.13 ± 0.02
Ethyl isobutyrate	6.857	0.03 ± 0.01	0.05 ± 0.01	0.08 ± 0.01	ND	0.07 ± 0.01	0.04 ± 0.01	0.03 ± 5.77e-3	0.1 ± 0.02	ND	ND	0.05 ± 0.01	0.1 ± 0.02	0.26 ± 0.01	ND	0.24 ± 0.02	0.11 ± 0.01
Ethyl butyrate	8.445	0.11 ± 0.02	0.09 ± 0.01	0.51 ± 0.06	5.73 ± 0.32	0.09 ± 0.01	1.74 ± 0.02	0.1 ± 0.01	0.09 ± 0.01	0.06 ± 0.01	ND	ND	0.52 ± 0.02	0.55 ± 0.08	ND	1.99 ± 0.42	0.6 ± 0.02
Ethyl lactate	8.954	0.39 ± 0.04	0.14 ± 0.03	ND	0.23 ± 0.06	1.99 ± 0.15	0.66 ± 0.03	0.41 ± 0.02	0.27 ± 0.05	ND	ND	1.09 ± 0.04	0.41 ± 0.01	1.82 ± 0.15	0.07 ± 0.01	2.6 ± 0.11	0.33 ± 0.03
Ethyl L(-)-lactate	8.974	ND	ND	0.16 ± 0.01	ND	ND	ND	ND	ND	0.13 ± 0.02	ND	ND	ND	ND	ND	ND	ND
(Z)-2-Butenoic acid ethyl ester	10.338	0.09 ± 0.01	0.04 ± 0.01	ND	ND	ND	0.18 ± 0.01	ND	ND	ND	ND	0.13 ± 0.05	ND	ND	ND	ND	ND
Ethyl crotonate	10.342	ND	ND	ND	0.15 ± 0.03	0.05 ± 0.01	ND	ND	0.1 ± 0.01	ND	ND	ND	ND	ND	ND	0.29 ± 0.01	0.06 ± 0.01
Ethyl 2-methylbutyrate	10.606	ND	ND	0.13 ± 0.01	0.02 ± 0.01	0.23 ± 0.01	ND	ND	0.46 ± 0.06	0.14 ± 0.02	0.09 ± 0.01	0.09 ± 0.01	0.48 ± 0.05	0.6 ± 0.02	0.04 ± 0.01	0.64 ± 0.01	0.23 ± 0.07
Ethyl isovalerate	10.77	ND	ND	ND	ND	0.43 ± 0.05	ND	ND	0.21 ± 0.01	ND	ND	ND	0.81 ± 0.02	0.22 ± 0.02	ND	1.26 ± 0.03	0.1 ± 0.01
Isoamyl acetate	11.904	0.01 ± ± 0.01	ND	ND	ND	ND	ND	ND	ND	ND	ND	ND	0.07 ± 0.01	ND	ND	0.32 ± 0.01	0.13 ± 0.02
Ethyl valerate	13.067	ND	ND	0.14 ± 0.01	ND	ND	0.64 ± 0.02	ND	ND	ND	ND	0.27	0.46 ± 0.02	1.61 ± 0.21	ND	1.38 ± 0.09	0.3 ± 0.01
Methyl hexanoate	14.243	ND	ND	ND	ND	ND	ND	ND	ND	ND	ND	ND	0.43 ± 0.02	0.12 ± 0.01	ND	1.2 ± 0.08	ND
Ethyl isohexanoate	16.352	0.06 ± 0.01	ND	ND	0.09 ± 0.01	ND	0.12 ± 0.03	0.08 ± 0.01	ND	ND	ND	ND	ND	0.07 ± 0.01	ND	0.12 ± 0.01	0.09 ± 0.02
Ethyl hexanoate	18.136	5.12 ± 0.75	5.05 ± 0.30	6.12 ± 0.19	6.31 ± 0.22	11.08 ± 0.91	ND	4.27 ± 0.62	8.15 ± 0.13	7.44 ± 0.93	1.18 ± 0.10	6.34 ± 0.44	15.95 ± 0.99	11.47 ± 0.52	7.49 ± 0.66	ND	5.16 ± 0.33
Formic acid octyl ester	21.731	ND	ND	ND	ND	0.15 ± 0.02	ND	ND	ND	ND	ND	ND	ND	ND	ND	ND	ND
Ethyl heptanoate	23.144	ND	ND	0.38 ± 0.02	0.38 ± 0.01	0.48 ± 0.04	1.05 ± 0.16	ND	0.55 ± 0.03	0.92	ND	ND	ND	2.35	ND	ND	ND
Ethyl-2-ethylhexanoate	23.707	ND	ND	ND	ND	ND	ND	ND	ND	ND	ND	ND	ND	ND	ND	ND	0.19 ± 0.01
Ethyl benzoate	26.636	0.75 ± 0.05	1.22 ± 0.22	1.71 ± 0.01	ND	ND	0.99 ± 0.01	ND	2.05 ± 0.33	ND	0.58 ± 0.07	ND	0.33 ± 0.01	0.41 ± 0.01	0.12 ± 0.01	0.86 ± 0.03	1.39 ± 0.20
Diethyl succinate	27.249	1.11 ± 0.05	0.33 ± 0.02	0.22 ± 0.02	0.35 ± 0.01	0.53 ± 0.03	1.41 ± 0.19	0.83 ± 0.01	0.38 ± 0.02	0.36 ± 0.01	ND	0.14	ND	ND	ND	ND	ND
Ethyl cis-4-octenoate	27.586	ND	ND	ND	ND	0.19 ± 0.01	0.16 ± 0.05	0.21 ± 0.01	ND	ND	ND	ND	ND	ND	ND	ND	ND
Methyl salicylate	27.74	0.04 ± 0.01	ND	ND	ND	ND	0.11 ± 0.01	ND	ND	0.2 ± 0.01	0.19	ND	0.14 ± 0.03	0.1 ± 0.02	ND	ND	ND
Ethyl caprylate	28.067	8.04 ± 0.47	3.82 ± 0.36	7.79 ± 0.52	10.75 ± 0.30	10.07 ± 0.76	13.87 ± 0.09	8.91 ± 0.55	12.16 ± 0.96	13.43 ± 1.02	4.66 ± 0.31	4.36 ± 0.12	2.48 ± 0.02	6.01 ± 0.24	4.26 ± 0.27	3.24 ± 0.09	5.42 ± 0.12
Ethyl nicotinoate	28.714	0.17 ± 0.01	0.25 ± 0.01	ND	0.09 ± 0.02	0.13 ± 0.04	0.19 ± 0.07	0.21 ± 0.01	0.34 ± 0.06	0.15 ± 0.01	0.08 ± 0.02	0.13 ± 0.01	0.06 ± 0.01	ND	ND	ND	ND
Ethyl phenylacetate	30.186	0.43 ± 0.02	0.87 ± 0.01	0.64 ± 0.04	0.38 ± 0.02	0.56 ± 0.05	0.51 ± 0.03	0.50 ± 0.08	0.71 ± 0.04	0.41 ± 0.01	0.23 ± 0.01	0.25 ± 0.03	0.33 ± 0.01	0.16 ± 0.01	0.06 ± 0.02	0.17 ± 0.01	0.14 ± 0.03
Ethyl2-octenoate	30.288	0.03 ± 0.01	ND	ND	0.02 ± 0.01	ND	0.05 ± 0.02	0.03 ± 0.01	0.05 ± 0.02	ND	ND	ND	ND	ND	ND	ND	ND
Phenethyl acetate	30.733	0.25 ± 0.01	0.5 ± 0.05	0.31 ± 0.02	ND	0.33 ± 0.06	0.4 ± 0.03	0.31 ± 0.01	0.37 ± 0.02	0.33 ± 0.06	ND	0.23 ± 0.01	0.09 ± 0.01	ND	ND	ND	ND
Linalyl acetate	30.814	ND	ND	ND	ND	ND	ND	ND	ND	ND	10.66 ± 0.06	ND	ND	ND	ND	3.39 ± 0.02	4.09 ± 0.13
Ethyl nonanoate	32.569	0.15 ± 0.02	0.09 ± 0.01	0.1 ± 0.02	0.17 ± 0.01	0.12 ± 0.03	0.3 ± 0.01	0.24 ± 0.01	0.14 ± 0.02	0.27 ± 0.02	0.15 ± 0.01	0.23 ± 0.03	0.14 ± 0.01	0.4 ± 0.07	0.09 ± 0.03	ND	0.3 ± 0.09
Ethyl 3-phenylpropionate	34.863	0.14 ± 0.01	0.03 ± 0.01	0.29 ± 0.01	0.24 ± 0.05	0.11 ± 0.02	0.27 ± 0.01	0.11 ± 0.01	0.12 ± 0.03	0.2 ± 0.01	ND	0.22 ± 0.02	0.12 ± 0.05	0.07 ± 0.01	0.03 ± 0.01	ND	0.09 ± 0.01
Terpinyl acetate	34.913	ND	ND	0.16 ± 0.02	ND	ND	ND	ND	ND	ND	ND	ND	ND	ND	ND	ND	ND
Phenylethyl propionate	35.007	0.12 ± 0.05	0.13 ± 0.02	0.09 ± 0.01	0.09 ± 0.01	0.09 ± 0.02	0.21 ± 0.07	0.13 ± 0.01	0.13 ± 0.01	0.18 ± 0.01	ND	0.22 ± 0.06	0.12 ± 0.07	0.06 ± 0.01	0.03 ± 0.01	ND	ND
Ethyl caprate	36.692	0.42 ± 0.03	0.31 ± 0.01	0.19 ± 0.04	0.39 ± 0.02	0.22 ± 0.04	0.69 ± 0.03	0.34 ± 0.01	0.37 ± 0.06	0.6 ± 0.02	0.36 ± 0.04	0.5 ± 0.02	0.32 ± 0.06	0.86 ± 0.08	0.17 ± 0.01	0.32 ± 0.05	0.23 ± 0.02
2-Phenylethyl 3-methyl butanoate	39.182	0.05 ± 0.02	0.03 ± 0.01	ND	0.04 ± 0.01	0.02 ± 0.00	0.06	ND	ND	ND	ND	ND	ND	ND	0.03 ± 0.01	ND	0.03 ± 0.01
Ethyl vanillate	40.979	0.01 ± 5.77e-3	ND	ND	ND	ND	ND	ND	ND	ND	0.01 ± 0.01	0.03 ± 0.00	0.02 ± 0.01	0.01 ± 0.01	ND	0.01 ± 0.00	ND
Ethyl laurate	41.043	0.14 ± 0.01	0.09 ± 0.02	0.09 ± 0.01	0.11 ± 0.03	0.06 ± 0.01	0.27 ± 0.04	0.18 ± 0.04	0.13 ± 0.01	0.39 ± 0.05	0.25 ± 0.01	0.3 ± 0.02	ND	0.19 ± 0.01	0.07 ± 0.01	0.11 ± 0.03	0.09 ± 0.02
2,2,4-trimethyl-1,3-pentanediol diisobutyrate	41.145	0.03 ± 0.01	ND	0.13 ± 0.02	0.03 ± 0.01	0.05 ± 0.01	0.05 ± 0.01	0.05 ± 0.03	0.05 ± 0.01	0.04 ± 0.01	0.03 ± 0.01	0.03 ± 0.01	0.61 ± 0.01	0.66 ± 0.08	0.08 ± 0.03	0.05 ± 0.01	0.02 ± 0.01
Ethyl myristate	43.771	0.15 ± 0.01	0.09 ± 0.01	0.22 ± 0.04	0.14 ± 0.01	0.08 ± 0.01	0.33 ± 0.05	0.25 ± 0.03	0.23 ± 0.01	0.03 ± 0.01	0.01 ± 0.01	0.28 ± 0.01	0.18 ± 0.01	0.12 ± 0.02	0.05 ± 0.01	0.57 ± 0.02	0.06 ± 0.01
Ethylpentadecanoate	44.903	0.03 ± 0.01	0.02 ± 0.00	0.05 ± 0.01	0.02 ± 5.77e-3	0.01 ± 0.01	0.05 ± 0.01	0.05 ± 0.01	0.05 ± 0.01	0.05 ± 0.03	0.04 ± 0.01	0.05 ± 0.01	0.03 ± 0.00	0.02 ± 0.01	ND	ND	ND
Ethyl palmitate	45.955	2.14 ± 0.31	1.75 ± 0.12	3.57 ± 0.36	2.23 ± 0.16	1.54 ± 0.09	4.9 ± 0.82	4.27 ± 0.49	4.42 ± 0.30	6.44 ± 0.33	2.65 ± 0.01	3.77 ±0.12	1.94 ± 0.20	1.14 ± 0.09	0.53 ± 0.02	0.78 ± 0.01	0.62 ± 0.08
9,12-Octadecadienoic acid ethyl ester	47.596	0.4 ± 0.01	ND	0.86 ± 0.01	ND	ND	1.26 ± 0.06	1.19 ± 0.02	1.39 ± 0.01	1.53 ± 0.05	0.57 ± 0.01	ND	ND	ND	ND	ND	ND
Ethyl 9-octadecenoate	47.641	0.35 ± 0.02	ND	0.55 ± 0.01	0.37 ± 0.01	0.26 ± 0.04	0.93 ± 0.06	1.18 ± 0.08	0.9 ± 0.04	1.31 ± 0.06	0.48 ± 0.02	0.21 ± 0.01	0.12 ± 0.01	0.31 ± 0.06	0.05 ± 0.01	0.13 ± 0.02	0.08 ± 0.01
Ethyl octadecanoate	47.872	0.05 ± 0.01	ND	0.07 ± 0.01	0.04 ± 0.01	ND	0.12 ± 0.01	0.1 ± 0.01	0.11 ± 0.02	0.14 ± 0.05	0.05 ± 0.01	0.04 ± 0.01	ND	ND	ND	ND	ND
Alcohols(25)
Ethanol	2.195	34.1 ± 1.65	40.59 ± 3.01	25.16 ± 1.12	31.49 ± 4.00	26.82 ± 1.32	28.93 ± 1.99	29.03 ± 3.00	36.82 ± 2.41	23.15 ±1.55	24.13 ± 1.90	29.04 ± 2.54	13.44 ± 0.56	10.16 ± 1.77	11.98 ± 0.66	16.45 ± 1.20	10.52 ± 1.24
Propyl alcohol	2.793	ND	ND	ND	ND	3.79 ± 0.29	ND	ND	ND	3.05 ± 0.01	1.67 ± 0.02	ND	0.7 ± 0.01	0.96 ± 0.01	2.06 ± 0.31	ND	1.95 ± 0.15
2-Butanol	3.198	ND	ND	ND	ND	1.7 ± 0.11	ND	ND	ND	ND	ND	ND	ND	ND	ND	ND	1.1 ± 0.02
Isobutyl alcohol	3.551	1.38 ± 0.05	ND	ND	ND	2.15 ± 0.35	0.26 ± 0.01	2.71 ± 0.36	ND	ND	ND	ND	ND	ND	ND	ND	0.98 ± 0.01
Isoamyl alcohol	6.001	0.91 ± 0.01	ND	1.05 ± 0.01	ND	2.38 ± 0.10	1.99 ± 0.01	1.36 ± 0.09	0.89 ± 0.05	0.51 ± 0.02	ND	0.22 ± 0.01	ND	0.69 ± 0.07	2.46 ± 0.12	0.82 ± 0.04	1.97 ± 0.31
2-Methyl-1-butanol	6.111	0.37 ± 0.01	0.14 ± 0.01	0.42 ± 0.04	ND	ND	0.46 ± 0.04	0.31 ± 0.02	0.17 ± 0.02	0.13 ± 0.01	ND	ND	ND	0.11 ± 0.01	0.05 ± 0.01	0.29 ± 0.02	0.56 ± 0.05
3-Methyl-1-pentanol	6.128	ND	ND	ND	ND	1.67 ± 0.01	ND	ND	ND	ND	ND	ND	ND	ND	ND	ND	ND
1-Pentanol	7.129	ND	ND	ND	ND	0.32 ± 0.01	ND	ND	ND	ND	0.03 ± 0.01	0.08 ± 0.01	0.16 ± 0.02	0.65 ± 0.04	0.28 ± 0.01	ND	0.15 ± 0.01
2,3-Butanediol	7.665	ND	ND	ND	ND	ND	ND	0.34 ± 0.01	ND	ND	ND	ND	ND	ND	ND	ND	ND
(S,S)-2,3-Butanediol	8.011	0.09 ± 0.03	0.31 ± 0.01	0.08 ± 0.01	0.05 ± 0.01	0.45 ± 0.06	0.16 ± 0.02	ND	0.37 ± 0.01	0.09 ± 0.01	ND	ND	0.27 ± 0.06	0.39 ± 0.01	0.14 ± 0.01	ND	0.2 ± 0.01
(R,R)-2,3-Butanediol	8.057	ND	ND	ND	ND	0.12 ± 0.01	0.28 ± 0.01	0.14 ± 0.01	ND	ND	ND	0.22 ± 0.01	ND	ND	ND	0.46 ± 0.03	ND
3-Furanmethanol	10.839	0.18 ± 0.02	ND	ND	ND	ND	ND	ND	ND	ND	ND	ND	ND	0.29 ± 0.05	ND	ND	ND
Furfuryl alcohol	10.855	ND	0.19 ± 0.01	ND	ND	0.22 ± 0.01	0.24 ± 0.03	0.39 ± 0.02	0.08 ± 0.01	0.09 ± 0.02	ND	2.38 ± 0.11	0.26 ± 0.03	ND	0.07 ± 0.02	1.1 ± 0.09	0.19 ± 0.02
Hexyl alcohol	11.488	0.28 ± 0.02	0.26 ± 0.01	0.6 ± 0.01	0.29 ± 0.03	5.65 ± 0.09	0.65 ± 0.05	0.31 ± 0.02	0.6 ± 0.01	1.74 ± 0.15	0.27 ± 0.01	3.45 ± 0.32	2.24 ± 0.02	1.07 ± 0.01	2.95 ± 0.20	0.46 ± 0.01	1.37 ± 0.08
2-Heptanol	12.999	ND	ND	ND	ND	0.62 ± 0.01	ND	ND	ND	0.3 ± 0.01	0.05 ± 0.01	ND	ND	ND	ND	ND	ND
Enanthic alcohol	16.569	ND	ND	ND	ND	ND	ND	ND	ND	ND	ND	ND	ND	0.45	ND	ND	ND
3-Methylthiopropanol	16.902	ND	ND	ND	ND	ND	ND	ND	ND	ND	ND	ND	ND	ND	ND	ND	0.2 ± 0.01
1-Octen-3-ol	17.026	0.27 ± 0.03	0.28 ± 0.01	0.53 ± 0.01	0.4 ± 0.01	0.94 ± 0.08	0.59 ± 0.01	0.33 ± 0.01	2.87 ± 0.31	1.5 ± 0.30	1.08 ± 0.05	0.93 ± 0.01	0.56 ± 0.01	0.87 ± 0.08	2.52 ± 0.16	2.05 ± 0.12	0.9 ± 0.05
3-Octanol	17.863	ND	ND	ND	ND	ND	ND	ND	0.16 ± 0.01	ND	ND	ND	ND	ND	ND	ND	0.23 ± 0.07
2-Ethylhexanol	19.599	ND	ND	ND	ND	0.36 ± 0.03	ND	ND	1.26 ± 0.05	ND	ND	ND	ND	ND	ND	ND	ND
Benzyl alcohol	19.766	ND	ND	ND	0.12 ± 0.01	0.24 ± 0.02	0.06 ± 0.01	0.12 ± 0.01	ND	0.26 ± 0.03	0.16 ± 0.01	0.2 ± 0.05	ND	ND	0.23 ± 0.01	ND	ND
Linalool	23.153	0.5	ND	ND	ND	ND	ND	ND	ND	ND	14.77 ± 1.56	2.49 ± 0.29	1.55 ± 0.02	11.18 ± 0.96	ND	3.27 ± 0.25	3.43 ± 0.19
Phenethyl alcohol	23.843	3.62 ± 0.22	3.08 ± 0.14	2.19 ± 0.18	1.79 ± 0.09	5.7 ± 0.45	7.21 ± 0.32	10.96 ± 0.15	2.9 ± 0.16	3.95 ± 0.42	1.51 ± 0.13	1.75 ± 0.11	1.19 ± 0.07	1.07 ± 0.05	0.75 ± 0.02	ND	1.32 ± 0.05
(R)-4-Carvomenthenol	26.936	1.11 ± 0.06	ND	ND	ND	0.14 ± 0.01	ND	2.11 ± 0.31	ND	ND	8.00 ± 0.55	0.61 ± 0.01	0.31 ± 0.02	0.15 ± 0.01	0.23 ± 0.03	1.88 ± 0.16	2.17 ± 0.14
alpha-Terpineol	27.585	0.17 ± 0.01	ND	ND	ND	ND	ND	ND	ND	ND	3.92 ± 0.28	0.36 ± 0.03	ND	ND	ND	0.39 ± 0.01	0.36 ± 0.06
Aldehydes (13)
Acetaldehyde	2.082	0.07 ± 0.01	0.23 ± 0.02	0.21 ± 0.01	0.16 ± 0.01	ND	0.18 ± 0.03	0.15 ± 0.01	0.17 ± 0.02	ND	ND	ND	ND	ND	ND	ND	ND
Isobutyraldehyde	2.756	0.38 ± 0.02	0.11 ± 0.01	0.53 ± 0.04	ND	ND	0.07 ± 0.01	0.89 ± 0.02	0.33 ± 0.03	ND	ND	ND	ND	ND	ND	ND	ND
Isovaleraldehyde	3.96	0.53 ± 0.04	0.61 ± 0.02	0.69 ± 0.02	1.18 ± 0.05	1.48 ± 0.09	1.98 ± 0.20	1.5 ± 0.17	0.8 ± 0.06	0.12 ± 0.01	0.29 ± 0.02	0.14 ± 0.01	0.23 ± 0.05	0.53 ± 0.01	0.07 ± 0.01	1.36 ± 0.30	0.24 ± 0.01
2-Methylbutyraldehyde	4.141	0.76 ± 0.01	0.91 ± 0.02	0.64 ± 0.04	0.16 ± 0.01	0.36 ± 0.01	0.5 ± 0.02	1.23 ± 0.06	0.81 ± 0.05	0.08 ± 0.01	0.21 ± 0.03	ND	0.09 ± 0.01	0.26 ± 0.01	0.05 ± 0.01	1.27 ± 0.08	0.12 ± 0.05
Hexanal	8.31	ND	ND	ND	0.13 ± 0.02	0.29 ± 0.02	0.55 ± 0.03	ND	ND	0.56 ± 0.09	0.14 ± 0.01	ND	0.75 ± 0.06	ND	ND	ND	ND
Furfural	9.733	0.32 ± 0.02	0.17 ± 0.01	0.29 ± 0.05	ND	ND	ND	0.11 ± 0.02	ND	ND	ND	0.47 ± 0.03	ND	ND	ND	ND	ND
1,1-Diethoxybutane	11.068	0.16 ± 0.01	0.09 ± 0.01	ND	ND	ND	0.14 ± 0.01	0.16 ± 0.04	ND	ND	ND	ND	ND	ND	ND	ND	ND
3-Methylthiopropoanaldehyde	13.197	ND	ND	0.21 ± 0.02	ND	ND	ND	ND	0.29 ± 0.01	ND	ND	ND	0.21 ± 0.03	ND	ND	0.43 ± 0.05	0.23 ± 0.01
Benzaldehyde	15.871	2.15 ± 0.12	2.15 ± 0.09	2.49 ± 0.07	2.53 ± 0.10	1.66 ± 0.22	3.36 ± 0.25	3.41 ± 0.28	2.49 ± 0.13	2.44 ± 0.27	1.33 ± 0.09	3.37 ± 0.22	0.59 ± 0.04	1.38 ± 0.09	ND	4.98 ± 0.25	0.63 ± 0.02
5-Methyl furfural	16.124	0.32 ± 0.02	ND	ND	ND	ND	0.09 ± 0.01	0.19 ± 0.03	ND	ND	ND	ND	ND	ND	ND	ND	ND
Phenylacetaldehyde	20.224	1.01 ± 0.06	1.24 ± 0.32	1.39 ± 0.11	0.88 ± 0.03	1.68 ± 0.13	1.06 ± 0.06	2.06 ± 0.10	3.09 ± 0.21	0.54 ± 0.05	0.86 ± 0.02	0.34 ± 0.01	0.46 ± 0.03	0.67 ± 0.08	ND	2.24 ± 0.16	0.71 ± 0.04
2-Phenylcrotonaldehyde	31.438	0.4 ± 0.02	0.13 ± 0.01	0.19 ± 0.02	0.32 ± 0.02	0.08 ± 0.01	0.35 ± 0.04	0.3 ± 0.01	0.05 ± 0.01	0.12 ± 0.02	0.15 ± 0.07	ND	ND	0.05 ± 0.01	ND	0.03 ± 0.01	0.05 ± 0.01
gamma-Nonanolactone	35.429	0.12 ± 0.01	0.24 ± 0.02	0.16 ± 0.02	0.14 ± 0.01	0.18 ± 0.05	0.17 ± 0.04	0.19 ± 0.01	0.21 ± 0.02	0.16 ± 0.01	0.14 ± 0.02	0.17 ± 0.01	0.14 ± 0.02	ND	ND	ND	ND
Ketones (14)
Acetone	2.36	ND	ND	ND	ND	ND	ND	ND	ND	ND	ND	0.28 ± 0.01	ND	0.49 ± 0.07	ND	0.58 ± 0.02	ND
2,3-Butanedione	3.045	ND	ND	ND	ND	0.04 ± 0.01	ND	ND	0.07 ± 0.01	ND	ND	ND	ND	0.03 ± 0.01	ND	ND	0.05 ± 0.01
2-Butanone	3.133	0.07 ± 0.01	ND	0.15 ± 0.01	0.15 ± 0.02	0.14 ± 0.01	ND	0.12 ± 0.03	0.13 ± 0.01	ND	0.02 ± 0.01	ND	0.09 ± 0.01	0.18 ± 0.01	ND	0.26 ± 0.03	0.16 ± 0.05
3-Hydroxy-2-butanone	5.263	ND	ND	ND	ND	ND	0.78 ± 0.06	ND	ND	ND	ND	ND	0.17	ND	ND	ND	ND
4-Heptanone	8.294	0.31 ± 0.02	ND	ND	ND	ND	ND	0.39 ± 0.04	ND	ND	ND	ND	ND	ND	ND	ND	ND
2-Heptanone	12.487	0.28 ± 0.01	0.44 ± 0.02	0.36 ± 0.03	1.1 ± 0.01	2.01 ± 0.15	0.31 ± 0.02	0.2 ± 0.01	0.99 ± 0.06	0.43 ± 0.02	1.13 ± 0.20	0.25 ± 0.01	0.37 ± 0.01	0.98 ± 0.01	0.47 ± 0.02	0.42 ± 0.05	ND
3-Octanone	17.528	ND	ND	ND	0.14 ± 0.01	ND	ND	ND	ND	0.21 ± 0.01	0.19 ± 0.03	ND	0.09 ± 0.01	ND	0.46 ± 0.02	0.44 ± 0.07	ND
Acetophenone	21.375	ND	0.11 ± 0.01	ND	ND	0.5 ± 0.03	ND	0.17 ± 0.02	ND	ND	ND	ND	ND	ND	ND	ND	ND
1,3,3-trimethyl-2-norbornanon	22.465	0.2 ± 0.01	0.12 ± 0.03	ND	ND	ND	ND	ND	ND	ND	ND	0.46 ± 0.08	ND	ND	ND	ND	ND
2-Nonanone	22.779	0.88 ± 0.05	0.45 ± 0.09	0.37 ± 0.02	2.09 ± 0.10	1.35 ± 0.10	ND	0.52 ± 0.04	0.99 ± 0.03	ND	ND	ND	ND	ND	ND	ND	ND
Menthone	25.779	ND	ND	ND	0.05 ± 0.01	ND	ND	0.15 ± 0.03	ND	ND	ND	ND	ND	ND	ND	ND	ND
2-Hydroxy-5-methyl acetophenone	33.288	ND	ND	ND	0.02 ± 0.00	0.03 ± 0.01	ND	0.03 ± 0.01	ND	ND	ND	ND	ND	ND	0.02 ± 0.01	ND	0.05 ± 0.01
4-Hydroxy-3-methylacetophenone	33.291	0.02 ± 5.77e-3	ND	0.07 ± 0.01	ND	ND	ND	ND	0.05 ± 0.01	ND	ND	ND	ND	ND	ND	ND	ND
4-Methoxyphenylacetone	36.264	0.08 ± 0.01	ND	ND	ND	ND	0.04 ± 0.01	ND	ND	ND	ND	0.19 ± 0.02	0.11 ± 0.01	0.07 ± 0.01	0.03 ± 0.01	ND	ND
Acids (2)
Acetic acid	3.898	ND	ND	ND	ND	ND	ND	ND	ND	0.63 ± 0.05	0.93 ± 0.08	8.02 ± 0.51	0.89 ± 0.06	1.14 ± 0.09	ND	6.42 ± 0.32	ND
Butyric acid	9.568	ND	ND	ND	0.9 ± 0.03	ND	ND	ND	ND	ND	ND	ND	ND	ND	ND	0.35 ± 0.04	ND
Phenols (7)
Phenol	17.219	ND	0.68 ± 0.03	ND	0.34 ± 0.01	0.25 ± 0.03	ND	0.15 ± 0.02	0.27 ± 0.01	0.09 ± 0.01	ND	0.28 ± 0.03	ND	ND	0.35 ± 0.02	ND	ND
maltol	23.769	0.36 ± 0.03	0.57 ± 0.02	0.53 ± 0.01	1.09 ± 0.31	0.34 ± 0.05	0.61 ± 0.08	ND	ND	0.54 ± 0.02	0.78 ± 0.09	0.26 ± 0.01	0.38 ± 0.02	0.89 ± 0.07	0.13 ± 0.01	ND	ND
4-Ethyl-2-methoxyphenol	31.764	0.01 ± 0.01	0.05 ± 0.01	ND	0.02 ±5.77e-3	ND	ND	0.03 ± 0.01	0.02 ± 0.01	0.07 ± 0.01	ND	ND	ND	0.14 ± 0.01	ND	1.37 ± 0.25	0.17 ± 0.01
4-Allyl-2-methoxyphenol	35.271	2.31 ± 0.27	0.39 ± 0.01	0.21 ± 0.02	ND	ND	0.08 ± 0.01	ND	ND	ND	0.03 ± 0.01	ND	ND	ND	ND	ND	ND
(e)-isoeugenol	38.197	0.27 ± 0.05	ND	ND	ND	ND	0.22 ± 0.01	ND	ND	ND	0.1 ± 0.01	0.15 ± 0.02	ND	ND	ND	ND	ND
2-Methoxy-4-propenylphenol	38.199	ND	ND	0.04 ± 0.01	ND	ND	ND	ND	ND	ND	ND	ND	ND	ND	ND	ND	ND
cis-2-Methoxy-4-propenylphenol	38.206	ND	0.03 ± 0.01	ND	ND	0.01 ± 0.01	ND	ND	ND	ND	ND	ND	ND	ND	ND	ND	ND
Others (42)
2,3-Butylene glycol dinitrate	2.339	ND	ND	14.75 ± 1.38	16.36 ± 1.61	ND	ND	ND	ND	ND	ND	ND	ND	ND	ND	ND	ND
2-methyl-Propane	2.371	ND	ND	ND	ND	ND	ND	ND	ND	ND	ND	ND	ND	ND	ND	ND	0.41 ± 0.03
2-Ethylfuran	4.985	0.06 ± 0.01	0.09 ± 0.01	0.11 ± 0.01	ND	0.73 ± 0.04	0.15 ± 0.01	ND	0.23 ± 0.03	0.27 ± 0.01	ND	0.14 ± 0.01	0.19 ± 0.01	0.32 ± 0.05	0.06 ± 0.01	0.29 ± 0.07	0.09 ± 0.01
2,4-Dimethylfuran	5.317	ND	ND	ND	ND	ND	ND	ND	ND	ND	ND	ND	2.27 ± 0.10	ND	ND	ND	ND
1,1-Diethoxyacetal	5.89	0.13 ± 0.02	0.13 ± 0.01	0.28 ± 0.06	0.28 ± 0.02	ND	0.24 ± 0.01	ND	ND	ND	ND	ND	ND	ND	ND	ND	ND
Toluene	6.971	ND	0.84 ± 0.07	0.18 ± 0.06	ND	0.25 ± 0.01	0.06 ± 0.01	ND	ND	0.14 ± 0.02	0.39 ± 0.05	0.05 ± 0.01	0.09 ± 0.01	0.17 ± 0.02	0.09 ± 0.01	0.15 ± 0.03	0.14 ± 0.01
2-Methylpyrazine	9.301	0.02 ± 0.01	ND	0.03 ± 0.01	0.16 ± 0.01	0.14 ± 0.02	0.03 ± 0.00	ND	0.08 ± 0.01	0.22 ± 0.03	0.05 ± 0.01	ND	0.04 ± 0.01	0.06 ± 0.01	0.04 ± 0.01	0.23 ± 0.01	7.23 ± 0.66
2-Methyl-3-ethyl-2-pentene	11.646	0.11 ± 0.01	ND	0.15 ± 0.04	0.12 ± 0.01	ND	ND	0.08 ± 0.01	ND	ND	ND	ND	ND	ND	ND	0.22 ± 0.01	ND
phenylethylene	12.375	0.11 ± 0.02	0.19 ± 0.08	0.7 ± 0.07	ND	0.27 ± 0.01	1.12 ± 0.09	0.06 ± 0.01	ND	0.14 ± 0.01	ND	ND	0.07 ± 0.01	0.07 ± 0.01	0.25 ± 0.05	0.15 ± 0.03	ND
2,6-Dimethylpyrazine	13.444	ND	ND	0.44 ± 0.03	0.38 ± 0.02	0.11 ± 0.01	ND	0.12 ± 0.01	0.81 ± 0.06	0.68 ± 0.04	ND	ND	0.15 ± 0.01	0.63 ± 0.09	ND	ND	0.41 ± 0.02
2,3-Dimethyl pyrazine	13.817	ND	ND	ND	ND	0.04 ± 0.01	ND	ND	ND	ND	ND	ND	0.1 ± 0.01	ND	0.06 ± 0.01	ND	0.09 ± 0.01
p-mentha-1,5-diene	14.225	0.03 ± 0.01	ND	ND	ND	ND	ND	ND	ND	ND	ND	ND	1.71 ± 0.09	ND	ND	ND	ND
3-Thujene	14.512	0.04 ± 0.01	ND	ND	ND	ND	ND	ND	ND	ND	0.24 ± 0.01	ND	ND	ND	1.07 ± 0.18	0.24 ± 0.01	0.26 ± 0.06
Sabenene	16.588	ND	ND	ND	ND	ND	ND	ND	ND	ND	ND	ND	ND	ND	5.19 ± 0.44	ND	ND
2-Pentylfuran	17.62	1.94 ± 0.20	1.06 ± 0.05	1.29 ± 0.18	2.12 ± 0.25	3.45 ± 0.06	2.17 ± 0.13	3.44 ± 0.27	2.14 ± 0.14	3.95 ± 0.23	ND	5.38 ± 0.23	3.22 ± 0.17	3.59 ± 0.43	3.66 ± 0.10	ND	ND
Myrcene	17.635	ND	ND	ND	0.07 ± 0.01	ND	ND	ND	ND	0.24 ± 0.09	ND	ND	3.21 ± 0.05	ND	5.84 ± 0.13	10.45 ± 0.96	8.03 ± 0.64
1,2,4-Trimethylcyclohexane	18.415	ND	ND	ND	ND	ND	ND	ND	ND	ND	ND	ND	ND	ND	0.17	ND	ND
4-Carene(7CI,8CI)	18.826	0.13 ± 0.01	ND	ND	ND	ND	ND	ND	ND	ND	3.02 ± 0.18	ND	0.43 ± 0.06	0.1 ± 0.02	ND	1.51 ± 0.17	1.45 ± 0.09
1,3-Dimethyl-4-ethylbenzene	19.251	ND	ND	ND	ND	ND	ND	ND	ND	ND	ND	ND	ND	ND	ND	ND	5.17 ± 0.36
1-isopropyl-2-methylbenzene	19.256	ND	0.19 ± 0.03	ND	ND	0.19 ± 0.02	ND	ND	ND	ND	ND	ND	ND	0.91	ND	6.45 ± 0.25	ND
1-methyl-3-(1-methylethyl)-benzen	19.257	1.29 ± 0.09	ND	ND	ND	ND	ND	0.14 ± 0.01	ND	ND	0.24 ± 0.05	ND	ND	ND	ND	ND	ND
1-Isopropyl-4-methylbenzene	19.292	ND	ND	ND	ND	ND	ND	ND	ND	ND	ND	ND	ND	ND	5.48 ± 0.22	ND	ND
Dipentene	19.442	ND	0.84 ± 0.06	ND	0.06 ± 0.01	ND	ND	0.07 ± 0.01	ND	ND	ND	ND	22.13 ± 1.99	2.78 ± 0.16	20.03 ± 2.37	ND	17.26 ± 1.57
Bicyclo[3.1.1]hept-2-ene,3	20.026	0.03 ± 0.01	ND	ND	ND	ND	ND	ND	ND	ND	ND	0.09 ± 0.01	ND	ND	0.2 ± 0.01	ND	ND
(E)-Ocimene	20.055	ND	ND	ND	ND	ND	ND	ND	ND	ND	ND	ND	ND	ND	ND	1.49 ± 0.09	1.4 ± 0.06
Ocimene	20.586	ND	ND	ND	ND	ND	ND	ND	ND	ND	2.03 ± 0.11	ND	ND	ND	ND	ND	ND
g-Terpinene	21.015	0.11 ± 0.01	ND	ND	ND	ND	ND	ND	ND	ND	3.21 ± 0.18	0.34	2.95 ± 0.37	0.99 ± 0.06	ND	1.35 ± 0.11	1.48 ± 0.10
2-Acetyl pyrrole	21.295	0.43 ± 0.08	ND	ND	ND	ND	ND	0.52 ± 0.05	ND	ND	ND	0.46 ± 0.02	ND	ND	ND	ND	ND
2-Ethyl-3,6-dimethylpyrazine	22.103	ND	ND	ND	0.09 ± 0.01	ND	ND	ND	ND	4.22 ± 0.28	0.18 ± 0.01	ND	ND	ND	ND	ND	ND
Tetramethylpyrazine	22.427	ND	0.32 ± 0.02	ND	0.05 ± 0.01	ND	ND	ND	ND	ND	ND	ND	1.44 ± 0.24	ND	ND	ND	ND
m-Isopropenyltoluene	22.589	0.15 ± 0.01	ND	ND	ND	ND	ND	ND	ND	ND	ND	1.05	ND	ND	ND	1.01 ± 0.09	0.99 ± 0.05
4-Allylanisole	27.978	1.75 ± 0.11	0.77	ND	ND	ND	ND	ND	ND	ND	2.19 ± 0.18	12.22 ± 1.57	2.34 ± 0.13	ND	ND	ND	ND
3-phenylfuran	29.036	0.07 ± 0.01	0.06 ± 0.01	0.04 ± 0.01	0.05 ± 0.01	0.05 ± 0.01	0.08 ± 0.01	0.07 ± 0.03	0.05 ± 0.01	0.09 ± 0.01	0.06 ± 0.01	ND	ND	ND	ND	ND	ND
Anethole	32.164	11.64 ± 1.35	18.8 ± 0.41	4.89 ± 0.18	0.66 ± 0.05	1.69 ± 0.13	5.98 ± 0.34	3.96 ± 0.41	1.33 ± 0.09	5.7 ± 0.20	1.05 ± 0.14	4.43 ± 0.26	4.75 ± 0.83	25.57 ± 1.54	13.27 ± 1.10	8.45 ± 0.43	4.49 ± 0.26
Tridecane	32.689	0.02 ± 5.77e-3	ND	ND	0.03 ± 0.01	ND	ND	0.06 ± 0.01	ND	ND	ND	0.04 ± 0.01	0.03 ± 0.00	ND	ND	ND	0.32 ± 0.07
α-Copaene	36.006	0.24 ± 0.03	0.77 ± 0.03	ND	ND	ND	ND	ND	ND	ND	ND	ND	0.31 ± 0.01	ND	ND	ND	ND
Tetradecane	36.801	0.02 ± 0.01	ND	ND	ND	ND	0.04 ± 0.01	0.03 ± 0.01	ND	ND	0.03 ± 0.01	0.05 ± 0.01	0.03 ± 0.01	ND	ND	ND	ND
l-Caryophyllene	37.442	0.68 ± 0.02	0.32 ± 0.01	0.06 ± 0.01	ND	ND	ND	ND	ND	ND	0.53 ± 0.06	0.09 ± 0.01	2.74 ± 0.19	ND	0.04 ± 0.01	ND	0.09 ± 0.02
a-Caryophyllene	38.349	0.07 ± 0.01	0.03 ± 0.01	ND	ND	ND	ND	ND	ND	ND	0.28 ± 0.03	ND	0.12 ± 0.02	ND	ND	ND	ND
Muurolene	38.888	ND	0.02 ± 0.01	ND	ND	ND	ND	ND	ND	ND	0.07 ± 0.01	ND	ND	ND	ND	ND	ND
Calamenene	39.872	0.05 ± 0.01	0.06 ± 0.01	0.01 ± 0.01	ND	0.01 ± 0.01	0.02 ± 0.01	ND	ND	ND	ND	0.11 ± 0.03	0.07 ± 0.01	ND	0.01 ± 0.01	ND	0.03 ± 0.01
Cadalin	42.394	0.01 ± 0.01	ND	ND	ND	ND	ND	ND	ND	ND	0.02 ± 0.01	0.04 ± 0.01	0.03 ± 0.01	0.02 ± 0.01	0.01 ± 0.01	0.01 ± 0.01	0.01 ± 0.01
VCFs: the concentration of each compound is represented by the peak area (%).
RT: retention time.
ND: not detected.
