# Supplementary material for: High-Throughput Sequencing and Metabolomics Reveal Differences in Bacterial Diversity and Metabolites Between Red and White Sufu
Source: Front Microbiol. 2020 Apr 22;11:758. doi: 10.3389/fmicb.2020.00758 (PMC7188790; doi:10.3389/fmicb.2020.00758)
Supplement: TABLE S3 — Statistical analysis of bacterial 16S rRNA sequencing data for the sufu samples. [file Table_3.XLSX]

## Sheet: Sheet1
	Statistical analysis of the bacterial 16s rRNA sequencing data of the sufu samples. a
	Sample ID	Sequences	OTUs	Chao1	Shannon	Simpson	Ace	Faith PD	Goods' coverage
	RHB1	79678	96	96	1.84863	0.399352	96.1604	5.08757	0.999982
	RHB2	126778	168	171.333	4.52627	0.883237	169.301	7.85323	0.999909
	RHB3	140383	141	142	2.35106	0.493306	141.444	7.05338	0.999964
	RHN1	67254	74	74	0.997576	0.194013	74	5.28435	1
	RHD2	141521	152	153.5	3.43429	0.77914	152.958	7.03944	0.999928
	RHD3	70564	108	108	2.94765	0.64953	108.216	5.51688	0.999982
	RHD4	134801	188	188.143	4.61227	0.875673	188.594	7.63232	0.999964
	RDB2	73041	118	118	3.13017	0.749843	118	6.15778	1
	WHN2	69982	131	131	4.21274	0.892021	131	6.38314	1
	WXN1	80704	149	149	4.78599	0.936235	149	7.5436	1
	WHZ1	65688	137	137	4.33838	0.880508	137	6.54757	1
	WHZ2	55230	104	104	3.31382	0.73337	104	5.35607	1
	WHZ4	68365	176	179.333	4.4643	0.884938	177.333	9.59149	0.999909
	WXN2	140249	177	177.6	4.66804	0.910196	177.963	8.07801	0.999946
	WXN3	80963	152	152.333	4.07156	0.79261	152.439	6.81949	0.999964
	WXN6	145310	186	187.2	3.94199	0.86517	186.995	8.14872	0.999928
	Bacterial diversity indices calculated based on the cutoff of 97% identity of 16S rRNA gene.
